# Supplementary material for: Long Noncoding RNA HAGLROS Promotes the Malignant Progression of Bladder Cancer by Regulating the miR-330-5p/SPRR1B Axis
Source: Front Oncol. 2022 May 18;12:876090. doi: 10.3389/fonc.2022.876090 (PMC9159766; doi:10.3389/fonc.2022.876090)
Supplement: Supplementary Table 2 — Upregulated DE-lncRNAs in both TCGA dataset and RNA sequencing dataset. [file Table_2.xlsx]

## Sheet: merge_up
ensembl_id	gene_name	gene_biotype	description	log2FoldChange_TCGA	pvalue_TCGA	padj_TCGA	normal_fpkm_TCGA	cancer_fpkm_TCGA	log2FoldChange	pvalue	padj	Normal-1_FPKM	Normal-2_FPKM	Normal-3_FPKM	Tumor-1_FPKM	Tumor-2_FPKM	Tumor-3_FPKM
ENSG00000232940	HCG25	antisense	HLA complex group 25 (non-protein coding)	0.646301	1.4739e-13	4.61973e-12	0.209351	0.402221	5.5551	5.72967e-07	2.45735e-05	0.458666	0.0933828	1.19333	16.3407	13.6248	5.97739
ENSG00000237054	PRMT5-AS1	antisense	PRMT5 antisense RNA 1	0.836696	1.2928e-12	3.42893e-11	0.0505239	0.109915	9.50964	4.90903e-05	0.000948774	0	0.0401716	0.09712	1.2824	0.0574621	51.1416
ENSG00000233101	HOXB-AS3	antisense	HOXB cluster antisense RNA 3	3.20307	1.51346e-10	2.77874e-09	0.290952	1.18603	12.3582	3.02843e-13	2.69242e-10	0	0	0.0231649	19.9046	56.7008	10.8523
ENSG00000236200	KDM4A-AS1	antisense	KDM4A antisense RNA 1	1.22601	3.79939e-09	5.25502e-08	0.299268	0.78853	7.30776	1.35023e-05	0.000338373	0.116558	0	0.573725	4.71372	43.5311	3.54434
ENSG00000233885	YEATS2-AS1	antisense	YEATS2 antisense RNA 1	1.19832	2.1404e-08	2.52887e-07	0.140496	0.391559	5.89325	4.8025e-05	0.00093011	0	0.235355	0.0812861	1.76237	1.68328	5.23091
ENSG00000225762	LINC01389	antisense	long intergenic non-protein coding RNA 1389	1.55861	8.81064e-08	9.22911e-07	0.197337	0.703415	9.72292	0.00483303	0.0293535	0	0	0	15.3902	10.2597	0
ENSG00000205488	CALML3-AS1	antisense	CALML3 antisense RNA 1	2.6717	8.72384e-07	7.30466e-06	0.180732	1.51891	8.63832	0.00078797	0.00786286	0.0378514	0.0539449	0	0	2.62357	18.32
ENSG00000249859	PVT1	lincRNA	Pvt1 oncogene (non-protein coding)	1.28105	2.1605e-06	1.65031e-05	1.1221	3.13952	2.90164	0.00195233	0.0151812	2.13888	2.10226	3.72716	1.5742	15.7372	13.1658
ENSG00000244128	LINC01322	lincRNA	long intergenic non-protein coding RNA 1322	3.06844	7.43597e-06	5.0036e-05	0.0304559	0.324465	11.0479	0.000161656	0.0023821	0	0	0.023825	10.766	0	26.7387
ENSG00000226363	HAGLROS	lincRNA	HAGLR opposite strand (non-protein coding)	1.50632	2.67555e-05	0.000155367	0.761234	2.38693	5.70453	0.00232974	0.0172604	0	0.228917	0	1.8946	1.30979	0.814049
ENSG00000279296	PRAL	TEC	NA	1.79659	2.70019e-05	0.000156589	0.0192516	0.0794385	12.4567	5.35375e-28	4.99773e-24	0.013699	0.0780937	0.0134858	87.3009	60.7684	60.6792
ENSG00000227028	SLC8A1-AS1	antisense	SLC8A1 antisense RNA 1	1.99764	0.000120976	0.000583165	0.0109191	0.0513404	11.5818	6.69757e-05	0.00120582	0	0	0	0.250601	6.042	0.0269188
ENSG00000232645	LINC01431	lincRNA	long intergenic non-protein coding RNA 1431	1.02236	0.000164859	0.000767556	0.259648	0.621824	3.57848	1.71941e-05	0.00041302	0.321152	0.457698	0.421541	1.26269	1.52763	4.3403
ENSG00000236472	AC002401.1	antisense	NA	1.67548	0.00028228	0.00122638	0.0145893	0.0690695	11.0274	1.09143e-05	0.000280675	0.0961854	0	0.0946891	124.799	84.708	0
ENSG00000227543	SPAG5-AS1	processed_transcript	SPAG5 antisense RNA 1	0.719776	0.000348515	0.00147282	0.202471	0.392936	6.62897	2.62874e-08	1.5883e-06	0.187806	0.0669142	0.277327	13.6473	6.93936	1.66567
ENSG00000262117	BCAR4	lincRNA	breast cancer anti-estrogen resistance 4 (non-protein coding)	3.04314	0.000359149	0.00151337	0.0128841	0.477608	8.13804	0.00244695	0.0178874	0	0	0.0667387	5.82595	3.31688	0
ENSG00000246174	KCTD21-AS1	antisense	KCTD21 antisense RNA 1	0.885846	0.000379405	0.0015855	0.254246	0.571796	4.83821	1.98552e-05	0.000461065	0.384742	0.908652	0.33547	1.63002	17.9276	3.84407
ENSG00000281376	ABALON	antisense	apoptotic BCL2L1-antisense long non-coding RNA	0.931644	0.000725668	0.00277911	0.193775	0.462143	7.12182	0.000603895	0.00642068	0	0.202272	0.0232866	1.99295	11.3805	0.119883
ENSG00000264859	DSG2-AS1	antisense	DSG2 antisense RNA 1	1.00207	0.000793687	0.00300147	0.107947	0.242682	10.0894	0.00415663	0.0262443	0	0	0	2.17361	0	7.43926
ENSG00000256007	ARAP1-AS1	antisense	ARAP1 antisense RNA 1	2.94851	0.000805772	0.00304202	0.0137367	0.187722	12.0129	0.0014303	0.0121935	0	0	0	113.386	35.95	0
ENSG00000233854	POU6F2-AS2	antisense	POU6F2 antisense RNA 2	2.15932	0.00140876	0.00489587	0.150917	0.740198	7.82111	0.00852393	0.0450444	0	0	0.68972	0	53.2034	22.6362
ENSG00000243368	MCCC1-AS1	antisense	MCCC1 antisense RNA 1	0.92469	0.00163967	0.00557174	0.457551	0.974289	11.4479	0.00178638	0.0143079	0	0	0	34.3067	18.4734	0
ENSG00000280039	RN7SKP23	TEC	RNA, 7SK small nuclear pseudogene 23	1.03445	0.00188769	0.00628654	0.0412406	0.101296	12.0183	0.00190534	0.0149371	0	0	0	11.6396	1.40819	0
ENSG00000254453	NAV2-AS2	antisense	NAV2 antisense RNA 2	2.18408	0.00189132	0.00629519	0.00309481	0.0530865	11.1762	0.00261907	0.0188214	0	0	0	6.40179	0	49.3033
ENSG00000205790	DPP9-AS1	antisense	DPP9 antisense RNA 1	0.744333	0.00211902	0.00693756	0.0708985	0.138907	11.9019	0.00223931	0.0167299	0	0	0	0	20.6782	1.56004
ENSG00000231749	ABCA9-AS1	antisense	ABCA9 antisense RNA 1	1.88201	0.00424212	0.0125815	0.0336774	0.145291	9.54951	0.000966879	0.00912159	0	0	0.0444627	8.62526	6.13826	0
ENSG00000249396	LINC02212	lincRNA	NA	3.19281	0.00496486	0.0144145	0.000742891	0.032816	11.905	0.00213152	0.016105	0	0	0	1.923	0	32.9889
ENSG00000251381	LINC00958	lincRNA	long intergenic non-protein coding RNA 958	1.3978	0.0131729	0.0330185	1.83852	5.54503	5.66298	0.00357775	0.0236461	0	0.536479	0.0308812	0.475724	5.43568	8.98241
ENSG00000255276	RRM1-AS1	antisense	RRM1 antisense RNA 1	1.10238	0.0156323	0.0381504	0.0268879	0.0661732	7.28014	8.83145e-05	0.00148946	0	0	0	3.06914	2.65223	1.31871
ENSG00000234377	RNF219-AS1	antisense	RNF219 antisense RNA 1	0.94246	0.0168515	0.040673	0.00482978	0.0110324	8.61411	0.000825356	0.00812303	0	0.0437911	0.00504147	0	4.57269	4.95725
ENSG00000280623	PCAT14	lincRNA	prostate cancer associated transcript 14 (non-protein coding)	2.71504	0.0206961	0.0485047	0.003888	0.100995	22.3838	1.04389e-08	8.24573e-07	0	0	0	1.91521	0	0
ENSG00000229348	HYI-AS1	3prime_overlapping_ncRNA	HYI antisense RNA 1	0.378585	0.934693	1.10028	5.48469e-05	0.000292094	7.73985	0.0476255	0.145391	0	0	0.081311	0	13.1336	0
ENSG00000226167	AP4B1-AS1	antisense	AP4B1 antisense RNA 1	0.105037	0.223148	0.829676	0.00129703	0.00456203	8.83773	0.023919	0.0944519	0	0	0	0	0	5.26268
ENSG00000238113	LINC01410	lincRNA	long intergenic non-protein coding RNA 1410	0.751301	2.30246	1.45277	3.74546e-09	5.18833e-08	5.22871	0.0216725	0.0886039	0.103721	2.11172	1.75041	5.19326	65.0041	0
ENSG00000253167	WASHC5-AS1	antisense	KIAA0196 antisense RNA 1	0.0636025	0.244264	1.57118	4.68546e-11	9.51472e-10	7.6034	0.0313634	0.111217	0	0	0	0.258438	0	6.21839
ENSG00000255198	SNHG9	lincRNA	small nucleolar RNA host gene 9	4.86873	10.9963	0.970805	0.0006929	0.00267217	4.53586	0.0297566	0.10798	0.24509	0.698591	0.0804256	0	0.333093	12.8353
ENSG00000253438	PCAT1	lincRNA	prostate cancer associated transcript 1 (non-protein coding)	0.102792	0.209429	0.810731	0.010709	0.0276638	4.1303	0.04238	0.134381	0.101529	0.350318	0.192008	3.67372	0	0.771832
ENSG00000236008	LINC01814	lincRNA	NA	0.0349409	0.0819033	1.03852	0.0185771	0.0442624	3.93979	0.0482802	0.146544	0.0850522	0.621882	0.207502	0	2.18618	5.43496
ENSG00000236423	LINC01134	lincRNA	long intergenic non-protein coding RNA 1134	0.055292	0.234257	1.52744	9.01841e-07	7.52994e-06	3.75892	0.042436	0.134536	0.0553824	0.378862	0.283508	0	3.929	0.898178
ENSG00000177335	C8orf31	processed_transcript	chromosome 8 open reading frame 31	0.410351	1.25221	1.48498	0.000361946	0.00152356	3.98061	0.0441686	0.138082	0.599377	0.832315	1.77016	2.17533	21.6807	0
ENSG00000204282	TNRC6C-AS1	processed_transcript	TNRC6C antisense RNA 1	1.34857	3.00692	1.01701	1.8161e-05	0.000110256	4.93173	0.0164927	0.073227	0.552203	1.54483	0.221472	0	18.9288	19.7456
ENSG00000226797	AC015923.1	antisense	NA	0.0065256	0.106162	1.70953	0.00575368	0.016378	12.9986	0.000624893	0.00654699	0	0	0	95.5082	92.3266	0
ENSG00000233695	GAS6-AS1	antisense	GAS6 antisense RNA 1	0.543024	1.3007	1.07683	0.00398998	0.0119326	2.58825	0.0288402	0.105868	0.992096	4.5102	0.599596	6.13669	8.83237	1.87754
ENSG00000233098	CCDC144NL-AS1	antisense	CCDC144NL antisense RNA 1	0.124066	0.473827	1.67661	0.000976878	0.00358968	4.45518	0.0238426	0.0943297	0.299365	0.150581	0.108348	0.712152	5.49256	0
ENSG00000274159	AL133243.3	sense_intronic	NA	0.0478738	0.113484	0.965249	0.00782022	0.0212689	2.83693	0.0175789	0.0766221	4.03095	1.06781	2.00625	4.89854	18.5733	1.59483
ENSG00000262152	LINC00514	processed_transcript	NA	0.00768123	0.0725972	2.98279	4.05989e-08	4.55564e-07	8.91987	0.0226299	0.0911579	0	0	0	1.48729	0	0
ENSG00000186615	KTN1-AS1	antisense	KTN1 antisense RNA 1	0.574414	1.1026	0.739073	0.000192696	0.000879385	2.51319	0.047324	0.144919	0.601032	0.856576	0.394454	1.64574	0.102105	3.49028
ENSG00000250451	HOXC-AS1	antisense	HOXC cluster antisense RNA 1	0.156734	0.946865	2.31675	6.11067e-05	0.000320553	7.96882	0.0274072	0.102298	0	0	0	0	0.310024	8.09271
ENSG00000235703	LINC00894	antisense	long intergenic non-protein coding RNA 894	0.200322	0.437513	0.931271	0.000757224	0.00288235	1.63679	0.016542	0.0733758	6.72766	4.444	2.61416	4.39059	8.6789	8.87581
ENSG00000227540	DNAJC9-AS1	antisense	DNAJC9 antisense RNA 1	1.26209	2.33974	0.706396	9.76805e-05	0.000483948	8.79453	0.00516145	0.0308761	0	0	0.0135934	3.3505	0	0.0699807
ENSG00000249069	LINC01033	lincRNA	long intergenic non-protein coding RNA 1033	0	0.0233387	2.33388	0.00669587	0.0186093	7.21583	0.036074	0.12122	0	0	0	1.44365	0.145546	0
ENSG00000225595	LINC01623	lincRNA	long intergenic non-protein coding RNA 1623	0.00366224	0.0292521	2.53729	0.0022134	0.00720639	8.57185	0.0285422	0.105105	0	0	0	1.61595	0	0
ENSG00000240893	LINC02042	lincRNA	NA	0.00480817	0.0607907	1.85618	0.0064284	0.0179764	7.95991	0.0422247	0.134035	0	0	0	0	2.17844	0
ENSG00000231304	SGO1-AS1	processed_transcript	SGO1 antisense RNA 1	0.00136378	0.01257	1.88589	0.00751511	0.0205675	5.21411	0.0128109	0.0608754	0.184964	0.195264	0.0472076	0.346301	7.84858	0
ENSG00000260676	LINC01541	lincRNA	long intergenic non-protein coding RNA 1541	0.0046094	0.666243	5.46917	7.54914e-05	0.000385508	8.65985	0.0269327	0.101153	0	0	0	0	2.30526	0
